# Supplementary material for: Refurbished or Remanufactured?—An Experimental Study on Consumer Choice Behavior
Source: Front Psychol. 2020 May 19;11:781. doi: 10.3389/fpsyg.2020.00781 (PMC7326041; doi:10.3389/fpsyg.2020.00781)
Supplement: DATA SHEET S1 — The data of the experiment is contained, as well as the result of the analysis. [file Data_Sheet_1.ZIP]

Archive with 7 entries (6 files):
- Pack/
- __MACOSX/._Pack
- Pack/regression result 8.spv
- __MACOSX/Pack/._regression result 8.spv
- Pack/logit result.spv
- __MACOSX/Pack/._logit result.spv
- Pack/data.sav
